# Supplementary material for: Mononuclear but Not Polymorphonuclear Phagocyte Depletion Increases Circulation Times and Improves Mammary Tumor-Homing Efficiency of Donor Bone Marrow-Derived Monocytes
Source: Cancers (Basel). 2019 Nov 8;11(11):1752. doi: 10.3390/cancers11111752 (PMC6896201; doi:10.3390/cancers11111752)
Supplement: Supplementary file 1 [file cancers-11-01752-s001.zip]

Archive with 2 entries (2 files):
- cancers-616281-supplementary videos.zip
- cancers-616281-supplementary-figures.pdf
